# Supplementary material for: Repurposing Drugs for Senotherapeutic Effect: Potential Senomorphic Effects of Female Synthetic Hormones
Source: Cells. 2024 Mar 15;13(6):517. doi: 10.3390/cells13060517 (PMC10969307; doi:10.3390/cells13060517)
Supplement: Supplementary file 1 [file cells-13-00517-s001.zip]

Archive with 1 entries (1 files):
- cells-2868073-supplementary.pdf
